# Supplementary material for: Cinacalcet inhibits neuroblastoma tumor growth and upregulates cancer-testis antigens
Source: Oncotarget. 2016 Feb 17;7(13):16112–29. doi: 10.18632/oncotarget.7448 (PMC4941301; doi:10.18632/oncotarget.7448)
Supplement: Supplementary file 2 [file oncotarget-07-16112-s002.xlsx]

## Sheet: Homo sapiens
Supplementary Table S1: Primers sequences and Assays-on-Demand used for RT-qPCR.
Gene*	Assay on Demand (Applied Biosystems)	Primer forward (5'-3')	Primer reverse (5'-3')
CaSR	Hs01047793_m1
MYCN	Hs00232074_m1
ID2		tcctgtccttgcaggcttctg	tcagccacacagtgctttgc
TERT		tgtctggagcaagttgcaaagc	gctgcctgacctctgcttcc
NFL	Hs00196245_m1
TUBB3	Hs00801390_m1
S100-β	Hs00902901_m1
EPHA2	Hs00171656_m1
NTRK1	Hs01021011_m1
NTRK3	Hs00176797_m1
p75/NTR	Hs00609977_m1
ERBB3		ctgatcaccggcctcaat	ggaagacattgagcttctctgg
GRP78		ggccgaggaggaggacaag	acgcggccgttcttgaacac
CHOP	Hs99999172_m1
TRB3		tgctccagatcgtgcaactg	ggtaccagccaggacctcag
Bax		tgacatgttttctgacggcaac	ggaggcttgaggagtctcacc
SNAIL1	Hs00195591_m1
Slug	Hs0 0950344_m1	aacgcctccaaaaagccaaa	ggttgtggtatgacaggcatgg
TWIST1		aaggcatcactatggactttctct	gccagtttgatcccagtatttt
CDH1	Hs01023894_m1
CDH12	Hs00362037_m1
CDH5		ccacaacgagggcatcatca	gaggtcgatggtggggtctg
TGFβ1		ctggagagggcccagcatct	cgcacgcagcagttcttctc
TGFβ2		ccttcttcccctccgaaac	agagcacctgggactgtctg
TGFβ3		tgcccaaccccagctctaag	cgctgtttggcaatgtgctc
a-SMA		ccgcgatctcaccgactacc	gggccacgtagcacagcttc
CTGF		ttgcgaagctgacctggaagagaa	agctcggtatgtcttcatgctggt
COLA1		atgtctggttcggcgagagc	cgcaggaaggtcagctggat
COL3A1		tgatggtgtcccagggaaaga	gggcaccaccttcaccctta
VIM		tacaggaagctgctggaagg	accagagggagtgaatccag
VCAN		gcagctctttgctgcctatgaa	gagcccggatgggatatctg
FN1		tctgggactgtacctgcatcg	ccttcatggcagcggtttg
CTCFL		gcacggaaaagcgacctacg	tgagggcatagcgttcatgg
SSX4/4B		caccctcccacctttcatgc	ggacgttcaacctgattcctgtg
GAGE-P1		gcagctgctcaggagggaga	tgtgggtgaccctgttcctg
GAGE-P2		ggccgaagcctgaagctcat	atttggcgggtccatctcct
GAGE-P3		gagggagcatctgcaggtcaa	cctgcccatcaggaccatct
MAGE-A2		aaccaggcagtgaggccttg	agcctgtccccctcagaacc
MAGE-A3		aaggtggccgagttggttca	actgccaatttccgacgaca
NY-ESO-1		tgcttgagttctacctcgccat	gctcctgcgggccag
ADCY8		cgccaagctttcctggagac	acgagccgctcctgtctttg
PRKCA		ctgagaagagggggcggatt	ggatctgaaagcccgtttgg
RYR2		gctcaaggtggtggtcatcg	ttgaagaccgggaggtggac
MMP2		caaggagtacaacagctgcactgata	ggtgcagctctctcatatttgttgc
TBP		gaacatcatggatcagaacaacag	attggtgttctgaataggctgtg
*All mRNA variants detected, unless otherwise specified.
GAGE-P1
Homo sapiens G antigen 12B (GAGE12B), mRNA
Homo sapiens G antigen 2B (GAGE2B), mRNA
Homo sapiens G antigen 12D (GAGE12D), mRNA
Homo sapiens G antigen 12E (GAGE12E), mRNA
Homo sapiens G antigen 12C (GAGE12C), mRNA
Homo sapiens G antigen 12G (GAGE12G), mRNA
Homo sapiens G antigen 2C (GAGE2C), mRNA
PREDICTED: Homo sapiens G antigen 1 (GAGE1), transcript variant X1, mRNA
Homo sapiens G antigen 12J (GAGE12J), mRNA
Homo sapiens G antigen 1 (GAGE1), transcript variant 3, non-coding RNA
Homo sapiens G antigen 1 (GAGE1), transcript variant 2, mRNA
Homo sapiens G antigen 2A (GAGE2A), mRNA
Homo sapiens G antigen 2E (GAGE2E), mRNA
Homo sapiens G antigen 12H (GAGE12H), mRNA
Homo sapiens G antigen 2D (GAGE2D), mRNA
Homo sapiens G antigen 10 (GAGE10), mRNA
GAGE-P2
Homo sapiens G antigen 12B (GAGE12B), mRNA
Homo sapiens G antigen 2B (GAGE2B), mRNA
Homo sapiens G antigen 2A (GAGE2A), mRNA
Homo sapiens G antigen 12D (GAGE12D), mRNA
Homo sapiens G antigen 12E (GAGE12E), mRNA
Homo sapiens G antigen 12C (GAGE12C), mRNA
Homo sapiens G antigen 12H (GAGE12H), mRNA
Homo sapiens G antigen 12G (GAGE12G), mRNA
Homo sapiens G antigen 2C (GAGE2C), mRNA
PREDICTED: Homo sapiens G antigen 1 (GAGE1), transcript variant X1, mRNA
Homo sapiens G antigen 12J (GAGE12J), mRNA
Homo sapiens G antigen 1 (GAGE1), transcript variant 3, non-coding RNA
Homo sapiens G antigen 1 (GAGE1), transcript variant 2, mRNA
GAGE-P3
Homo sapiens G antigen 12B (GAGE12B), mRNA
Homo sapiens G antigen 2B (GAGE2B), mRNA
Homo sapiens G antigen 2A (GAGE2A), mRNA
Homo sapiens G antigen 12D (GAGE12D), mRNA
Homo sapiens G antigen 12E (GAGE12E), mRNA
Homo sapiens G antigen 12C (GAGE12C), mRNA
Homo sapiens G antigen 12H (GAGE12H), mRNA
Homo sapiens G antigen 12G (GAGE12G), mRNA
PREDICTED: Homo sapiens G antigen 1 (GAGE1), transcript variant X1, mRNA
Homo sapiens G antigen 12J (GAGE12J), mRNA
Homo sapiens G antigen 1 (GAGE1), transcript variant 3, non-coding RNA
Homo sapiens G antigen 1 (GAGE1), transcript variant 2, mRNA
Homo sapiens G antigen 2E (GAGE2E), mRNA
Homo sapiens G antigen 2D (GAGE2D), mRNA
Homo sapiens G antigen 10 (GAGE10), mRNA

## Sheet: Mus musculus
Gene*	Primer forward (5'-3')	Primer reverse (5'-3')	mRNA
Angpt1	GGGAAGGGAACCGAGCCTAC	GCCTGCTGTCCCTGTGTGAC	Mus musculus angiopoietin 1 (Angpt1), transcript variant 1, mRNA
Angpt2	GGACTCACCACCAGTGGCATC	TGACTGTCCACCCTCCTCCA	Mus musculus angiopoietin 2 (Angpt2), mRNA
Tie1	AGAGGCCACTCTGGGCAATG	AGCTGCTGATCCAGGCCTTC	Mus musculus tyrosine kinase with immunoglobulin-like and EGF-like domains 1 (Tie1), mRNA
Kdr1	CGATCTTGCTGGGCATAAAGC	GCGAGGACACGGACTTTTCG	Mus musculus FMS-like tyrosine kinase 1 (Flt1), mRNA
Cdh5	TGCCCTGAAGAACGAGGACA	AACTTGGCATGCTCCCGATT	Mus musculus cadherin 5 (Cdh5), mRNA
a-Sma	GGCTGTGCTGTCCCTCTATGC	GGCAGGGCATAGCCCTCATA	Mus musculus actin, alpha 2, smooth muscle, aorta (Acta2), mRNA.
Sm22-a	CAGCCTGGCCGTGAGAACTT	GCCTGCCCCTCAGGATACAG	Mus musculus transgelin 2 (Tagln2), mRNA
Mmp9	GACGGCACGCCTTGGTGTAG	TTGCCGTGCTCCGTGTAGAG	Mus musculus matrix metallopeptidase 9 (Mmp9), mRNA
TGF-b	GGAGCCCGAAGCGGACTACT	TTGGTTTTCTCATAGATGGCGTTG	Mus musculus transforming growth factor, beta 1 (Tgfb1), mRNA
Pdgfr-a	GCCCGTCAGGCCACTAAAGA	ACAGCTTCCAGCTGGCCAAA	Mus musculus platelet derived growth factor receptor, alpha polypeptide (Pdgfra), mRNA
Tbp	TGCTGACCCACCAGCAGTTC	GGAGAACAATTCTGGGTTTGATCATT	Mus musculus TATA box binding protein (Tbp), mRNA
*All mRNA variants detected, unless otherwise specified.
