# Supplementary material for: Cinacalcet inhibits neuroblastoma tumor growth and upregulates cancer-testis antigens
Source: Oncotarget. 2016 Feb 17;7(13):16112–29. doi: 10.18632/oncotarget.7448 (PMC4941301; doi:10.18632/oncotarget.7448)
Supplement: Supplementary file 3 [file oncotarget-07-16112-s003.xls]

## Sheet: Homo sapiens heat map 1 
Supplementary Table S2: First sheet: Genome-wide human gene expression analysis in LA-N-1 xenografts exposed to vehicle (n=8) or cinacalcet (n=7). Second sheet: Genome-wide human gene expression analysis in LA-N-1 xenografts exposed to vehicle (n=8) or prolonged treatment with cinacalcet (n=3, C9-C11). Third sheet: Genome-wide mouse gene expression analysis in LA-N-1 xenografts exposed to vehicle…
Heatmap	Affymetrix	SymbolsA	Entrez	logFC	AveExpr	P.Value	adj.P.Val
1	16925023	SNORA80	677846	0.786452	6.06753	0.000335635	0.353664
2	16796752	RTL1	388015	1.01041	5.27985	0.00643421	0.694485
3	16913617	MIR548O2	100616190	0.697485	4.39105	0.00886347	0.751459
4	16990257	PCDHB2	56133	0.637513	3.87992	0.00661924	0.694485
5	17056459	LOC100130673	100130673	0.588738	3.8423	0.000966396	0.475209
6	16698949	KCNH1	3756	0.642933	6.18875	0.00160913	0.522093
7	16799231	SPRED1	161742	0.517545	5.8609	0.00351224	0.612357
8	16984772	SNX18	112574	0.640215	4.66307	0.000112229	0.353664
9	16809813	LOC145783	145783	0.424402	5.47296	0.00666844	0.694485
10	16960082	LOC100289361	100289361	0.631106	4.2121	0.000179439	0.353664
11	16998567	SLCO6A1	133482	0.541527	3.63531	0.00317467	0.612357
12	16725783	BEST1	7439	0.533425	3.54062	0.00748581	0.715788
13	17087109	MIR27B//C9orf3	407019	0.596701	5.06182	0.00207727	0.564249
14	16957125	MYH15	22989	0.598752	3.58384	0.00408958	0.612357
15	17043613	LOC100505938	100505938	0.700409	4.83605	0.00427902	0.612357
16	17065798	NEIL2	252969	0.520213	4.52272	0.00797138	0.734962
17	16801065	OTTHUMG00000172467//RP11-108K3.1	---	0.648562	3.84631	0.00381641	0.612357
18	16942806	OTTHUMG00000158944//RP11-47P18.2	---	0.653775	4.86348	0.00679953	0.696574
19	16798938	SCG5	6447	0.616775	4.2615	0.00221844	0.564249
20	16902703	POTEF	728378	1.12397	4.14107	0.00014129	0.353664
21	16789869	POTEM//POTEG//POTEH	641455	0.590491	4.19555	0.00996429	0.771362
22	17061129	RASA4//RASA4B//UPK3BL//OTTHUMG00000180800//RP11-514P8.6	10156	0.502374	7.41678	0.00320339	0.612357
23	16870774	MIR1270-1//MIR1270-2	100302179	0.417126	4.38592	0.00857446	0.751459
24	16817177	LOC554206	554206	0.585556	3.91828	0.00415662	0.612357
25	17093743	TPM2	7169	0.652192	4.31223	0.00942432	0.771362
26	17013512	OTTHUMG00000015769//RP11-307P5.1//SAMD5	---	0.944932	6.01966	0.00263077	0.612357
27	17115060	MAGEA2//MAGEA2B	4101	0.518937	6.3403	0.00534543	0.649534
28	17107874	MAGEA2//MAGEA2B	4101	0.490896	6.00518	0.00566443	0.663188
29	16919879	SLC13A3	64849	0.656082	4.78764	0.00304144	0.612357
30	17111994	RGAG4	340526	0.617658	5.25441	0.004163	0.612357
31	16711753	PROSER2-AS1	219731	0.827412	4.80916	0.00195581	0.564249
32	16920617	CTCFL	140690	1.13689	4.74966	0.00365247	0.612357
33	16695923	FAM78B	149297	0.968611	4.87053	0.000316506	0.353664
34	17103679	GAGE2A//GAGE2C//GAGE12G//GAGE12F//GAGE12I//GAGE7//GAGE5//GAGE2B//GAGE2D//GAGE12C//GAGE12D//GAGE12E//GAGE12H//GAGE2E//GAGE8//GAGE12J//GAGE6//GAGE4//GAGE12B//GAGE13//GAGE1	729447	1.31804	7.38863	0.000955223	0.475209
35	17103647	GAGE2A//GAGE2C//GAGE2B//GAGE2D//GAGE2E//GAGE8//GAGE12F//GAGE12G//GAGE12I//GAGE7//GAGE5//GAGE6//GAGE4//GAGE12J//GAGE12C//GAGE12D//GAGE12E//GAGE12H//GAGE12B//GAGE13	729447	1.34133	7.29273	0.000815234	0.462551
36	17103690	GAGE12H//GAGE12C//GAGE12D//GAGE12E//GAGE12G//GAGE12B//GAGE12F//GAGE12I//GAGE7//GAGE6//GAGE4//GAGE5//GAGE12J//GAGE2D//GAGE13//GAGE2E//GAGE8//GAGE2A//GAGE2C//GAGE2B//GAGE1	729442	1.26052	6.93517	0.00155157	0.522093
37	17103673	GAGE12G//GAGE12C//GAGE12D//GAGE12E//GAGE12H//GAGE12F//GAGE12I//GAGE7//GAGE6//GAGE4//GAGE5//GAGE12J//GAGE2A//GAGE2D//GAGE2C//GAGE2B//GAGE12B//GAGE2E//GAGE8//GAGE13//GAGE1	645073	1.25675	7.14475	0.00152616	0.522093
38	17103655	GAGE12C//GAGE12D//GAGE12E//GAGE12H//GAGE12G//GAGE12B//GAGE12F//GAGE12I//GAGE7//GAGE5//GAGE12J//GAGE6//GAGE4//GAGE13//GAGE2E//GAGE8//GAGE2D//GAGE2A//GAGE2C//GAGE2B//GAGE1	729422	1.3131	7.15307	0.00115534	0.522093
39	17103620	GAGE13//GAGE12D//GAGE12E//GAGE12B//GAGE12C//GAGE12H//GAGE12J//GAGE2E//GAGE8//GAGE2D//GAGE6//GAGE12F//GAGE12G//GAGE12I//GAGE7//GAGE4//GAGE1//GAGE5//GAGE2A//GAGE2C//GAGE2B	645051	1.31383	7.19566	0.00167149	0.522093
40	17103626	GAGE12G//GAGE12F//GAGE12I//GAGE7//GAGE6//GAGE4//GAGE5//GAGE12C//GAGE12D//GAGE12E//GAGE12H//GAGE12J//GAGE2E//GAGE8//GAGE12B//GAGE2D//GAGE2B//GAGE2C//GAGE13//GAGE2A//GAGE1	645073	1.48897	7.38333	0.000483782	0.396486
41	17103614	GAGE12J//GAGE2D//GAGE2E//GAGE8//GAGE2A//GAGE2C//GAGE6//GAGE2B//GAGE1//GAGE13//GAGE12G//GAGE4//GAGE5//GAGE12F//GAGE12I//GAGE7//GAGE12C//GAGE12D//GAGE12E//GAGE12H//GAGE12B	729396	1.19149	6.90354	0.00155924	0.522093
42	17103653	GAGE12C//GAGE12D//GAGE12E//GAGE12G//GAGE12H//GAGE12J//GAGE2A//GAGE2E//GAGE8//GAGE10//GAGE12B//GAGE2C//GAGE13//GAGE6//GAGE12F//GAGE12I//GAGE7//GAGE4//GAGE2D//GAGE5//GAGE2B	729422	1.35393	6.68453	0.00169879	0.522093
43	17115014	GABRA3	2556	0.811592	5.25317	0.00166683	0.522093
44	17113928	TENM1	10178	0.897155	5.10175	0.00537169	0.649534
45	17042917	OTTHUMG00000151498//AC074389.5	---	0.504053	5.06399	0.00627442	0.694485
46	17070589	CNBD1	168975	0.894266	5.55635	0.00700876	0.699401
47	17050765	KCND2	3751	0.688861	3.88125	0.00864721	0.751459
48	17104825	CXorf49//CXorf49B	100130361	0.954693	4.39316	0.00300124	0.612357
49	17104821	CXorf49//CXorf49B	100130361	1.42319	4.25629	0.00438485	0.612357
50	17103272	SSX4B//SSX4	548313	0.688246	4.09869	0.00708322	0.699401
51	17107896	CSAG2//CSAG3	728461	0.576705	6.60702	0.00304688	0.612357
52	17069386	NKAIN3	286183	0.714845	3.47454	0.00217596	0.564249
53	16838249	LOC100507351	100507351	0.635854	3.635	0.00326804	0.612357
54	16841435	TMEM220	388335	0.442487	3.83272	0.0087708	0.751459
55	16837226	SNORA38B	100124536	1.10662	8.58522	0.000296986	0.353664
56	16700713	SNORA14B	677802	0.492649	7.15063	0.00355481	0.612357
57	16984189	EGFLAM	133584	0.681557	6.36527	0.00437521	0.612357
58	17062280	AASS	10157	0.47932	4.22782	0.00908825	0.761232
59	16677278	ATF3	467	0.583904	4.22617	0.00756934	0.715788
60	17104643	NLGN3	54413	0.417054	4.00946	0.00844097	0.751459
61	16884517	OTTHUMG00000153300//AC012442.6	---	0.473243	4.12905	0.00668498	0.694485
62	16917859	CD93	22918	-0.463619	3.50013	0.00363019	0.612357
63	16668513	UBL4B	164153	-0.548197	4.1615	0.00353942	0.612357
64	16782100	TRAJ11	---	-0.487549	4.10193	0.00444933	0.612357
65	16849740	MIR657	724027	-0.607088	4.01606	0.00473215	0.612357
66	17004273	NQO2	4835	-0.415062	3.78559	0.00777397	0.725833
67	17026034	OTTHUMG00000016092//XX-C2158C6.3	---	-0.632281	3.44055	0.00454314	0.612357
68	16823146	CEMP1	752014	-0.440832	4.03433	0.0097713	0.771362
69	16748115	OTTHUMG00000168327//RP11-436I9.5	---	-0.453024	5.52033	0.00667833	0.694485
70	16678496	HIST3H2BB	128312	-0.486258	8.76035	0.00918514	0.761232
71	16867344	LRG1	116844	-0.542309	3.78568	0.00317688	0.612357
72	16709070	RNU4-5P	---	-0.455156	5.07461	0.0045534	0.612357
73	17003779	MIR1229	100302156	-0.647964	4.13597	0.00534404	0.649534
74	17005865	HIST1H2BM	8342	-0.578304	11.4427	0.00137592	0.522093
75	16815064	RNPS1	10921	-0.705692	6.99018	0.000421498	0.388621
76	16927778	GGTLC2	91227	-0.679171	3.70306	0.000679493	0.455631
77	17115160	TREX2	11219	-0.881925	3.80219	0.000277045	0.353664
78	17042699	LOC100288524	100288524	-0.449414	4.14758	0.00711159	0.699401
79	16927025	DGCR11	25786	-0.690631	3.4	0.00448888	0.612357
80	17016486	HIST1H2BL	8340	-0.636307	5.99996	0.000609487	0.449557
81	16991859	HMMR	3161	-0.552515	7.01261	0.0056211	0.663188
82	16858208	MIR1238	100302226	-0.562377	4.74457	0.00612997	0.694485
83	16814901	SYNGR3	9143	-0.456592	4.17435	0.00883334	0.751459
84	17108585	F8A3//F8A2//F8A1//MIR1184-1//MIR1184-2//MIR1184-3	474384	-0.467969	7.1624	0.00427113	0.612357
85	16845427	MEOX1	4222	-0.455205	3.98043	0.00645374	0.694485
86	16935560	CYP2D6	1565	-0.589959	4.10032	0.00457813	0.612357
87	17047247	PMS2P5	5383	-0.434948	4.67011	0.00966802	0.771362
88	16847319	MIR4737	100616210	-0.497745	10.1826	0.00210117	0.564249
89	16946051	RNY4P4	---	-0.525011	4.00176	0.00831692	0.751459
90	17113340	GNG5P2	---	-0.637838	6.86144	0.00465246	0.612357
91	17031171	OTTHUMG00000149070//XXbac-BPG254F23.5//HLA-DQB1-AS1	---	-0.58801	4.12194	0.00502664	0.63925
92	16818576	RNA5SP413	---	-0.564751	4.40151	0.00753354	0.715788
93	16730701	RNA5SP348	---	-0.81027	3.95342	0.000779238	0.462551
Bold: cancer-testis antigens
Up-regulated
Down-regulated

## Sheet: Homo sapiens heat map 2 
Heatmap	Affymetrix	SymbolsA	EntrezsA	logFC	AveExpr	P.Value	adj.P.Val	Gene Name
1	17111994	RGAG4	340526	1.07618	5.25441	8.1094e-05	0.0249218	Retrotransposon gag domain containing 4
2	16711753	PROSER2-AS1	219731	1.36009	4.80916	7.88767e-05	0.0249218	PROSER2 antisense RNA 1
3	16695923	FAM78B	149297	1.54251	4.87053	6.29756e-06	0.00986984	Family with sequence similarity 78, member B
4	17110576	SSX4//SSX4B	6759	1.27218	3.74142	6.08014e-05	0.0226945	Synovial sarcoma, X breakpoint 4
5	17103272	SSX4B//SSX4	548313	1.38918	4.09869	6.42317e-06	0.00986984	Synovial sarcoma, X breakpoint 4B
6	17104821	CXorf49//CXorf49B	100130361	2.71407	4.25629	3.48143e-06	0.00986984	Chromosome X open reading frame 49
7	17104825	CXorf49//CXorf49B	100130361	1.85736	4.39316	4.66958e-07	0.00358764	Chromosome X open reading frame 49
8	16838249	LOC100507351	100507351	1.07829	3.635	7.9634e-05	0.0249218	Uncharacterized LOC100507351
9	17103647	GAGE2A*	729447	2.05945	7.29273	2.04568e-05	0.0174633	G antigen 2A (see below)
10	17103620	GAGE13*	645051	2.06975	7.19566	5.02922e-05	0.0226945	G antigen 13 (see below)
11	17103673	GAGE12G*	645073	1.96212	7.14475	3.33589e-05	0.0187444	G antigen 12G (see below)
12	17103655	GAGE12C*	729422	2.0316	7.15307	2.74709e-05	0.0187444	G antigen 12C (see below)
13	17103690	GAGE12H*	729442	1.93138	6.93517	5.5238e-05	0.0226945	G antigen 12H (see below)
14	17103679	GAGE2A*1	729447	2.02961	7.38863	2.00289e-05	0.0174633	G antigen 2A (see below)
15	17103626	GAGE12G*	645073	2.2017	7.38333	1.53261e-05	0.0168215	G antigen 12G (see below)
16	17103614	GAGE12J*	729396	1.85286	6.90354	5.9081e-05	0.0226945	G antigen 12J (see below)
17	17103653	GAGE12C*1	729422	2.1826	6.68453	2.85123e-05	0.0187444	G antigen 12C (see below)
18	17115014	GABRA3	2556	1.2485	5.25317	0.000184717	0.0452006	Gamma-aminobutyric acid (GABA) A receptor, alpha 3
19	16928510	SEZ6L	23544	1.17001	3.62288	0.000221022	0.0490702	Seizure related 6 homolog (mouse)-like
20	16732397	POU2F3	25833	1.14757	4.04881	0.000198441	0.0462006	POU class 2 homeobox 3
21	16679142	RYR2	6262	1.35625	5.04932	0.000158968	0.0421156	Ryanodine receptor 2 (cardiac)
22	16986694	SPZ1	84654	1.23905	2.83472	6.2031e-05	0.0226945	Spermatogenic leucine zipper 1
23	16837128	PRKCA	5578	1.16458	5.35796	3.60073e-05	0.0187444	Protein kinase C, alpha
24	17070589	CNBD1	168975	1.8014	5.55635	6.1853e-06	0.00986984	Cyclic nucleotide binding domain containing 1
25	16970118	SYNPO2	171024	1.72222	5.54541	0.000188262	0.0452006	Synaptopodin 2
26	17113928	TENM1	10178	1.57691	5.10175	0.000107142	0.0316604	Teneurin transmembrane protein 1
27	16938527	RBMS3	27303	1.24276	6.01001	6.76187e-05	0.0236143	RNA binding motif, single stranded interacting protein 3
28	16972634	LOC285500	285500	1.35921	2.78541	1.06331e-05	0.0136157	Uncharacterized LOC285500
29	17043613	LOC100505938	100505938	1.14002	4.83605	0.000167467	0.0428883	Uncharacterized LOC100505938
30	16926807	CECR7	100130418	1.23025	3.27041	3.65958e-05	0.0187444	Cat eye syndrome chromosome region, candidate 7 (non-protein coding)
31	16752147	NEUROD4	58158	1.00911	2.85035	0.00022354	0.0490702	Neuronal differentiation 4
32	16982161	PDLIM3	27295	1.18749	3.87928	5.99324e-05	0.0226945	PDZ and LIM domain 3
33	16884050	SULT1C4	27233	-1.24134	5.70831	3.43677e-05	0.0187444	Sulfotransferase family, cytosolic, 1C, member 4
34	16755652	SLC17A8	246213	-1.05203	5.59258	0.00013237	0.0376068	Solute carrier family 17 (vesicular glutamate transporter), member 8
	16920617	CTCFL	140690	1.86552	4.74966	0.000260328	0.0514678	CCCTC-binding factor (zinc finger protein)-like
	16812942	NTRK3	4916	1.18566	3.68061	0.000264005	0.0514678	Neurotrophic tyrosine kinase, receptor, type 3
Bold: cancer-testis antigens
Up-regulated
Down-regulated
		GAGE2A*	GAGE2A//GAGE2C//GAGE2B//GAGE2D//GAGE2E//GAGE8//GAGE12F//GAGE12G//GAGE12I//GAGE7//GAGE5//GAGE6//GAGE4//GAGE12J//GAGE12C//GAGE12D//GAGE12E//GAGE12H//GAGE12B//GAGE13
		GAGE13*	GAGE13//GAGE12D//GAGE12E//GAGE12B//GAGE12C//GAGE12H//GAGE12J//GAGE2E//GAGE8//GAGE2D//GAGE6//GAGE12F//GAGE12G//GAGE12I//GAGE7//GAGE4//GAGE1//GAGE5//GAGE2A//GAGE2C//GAGE2B
		GAGE12G*	GAGE12G//GAGE12C//GAGE12D//GAGE12E//GAGE12H//GAGE12F//GAGE12I//GAGE7//GAGE6//GAGE4//GAGE5//GAGE12J//GAGE2A//GAGE2D//GAGE2C//GAGE2B//GAGE12B//GAGE2E//GAGE8//GAGE13//GAGE1
		GAGE12C*	GAGE12C//GAGE12D//GAGE12E//GAGE12H//GAGE12G//GAGE12B//GAGE12F//GAGE12I//GAGE7//GAGE5//GAGE12J//GAGE6//GAGE4//GAGE13//GAGE2E//GAGE8//GAGE2D//GAGE2A//GAGE2C//GAGE2B//GAGE1
		GAGE12H*	GAGE12H//GAGE12C//GAGE12D//GAGE12E//GAGE12G//GAGE12B//GAGE12F//GAGE12I//GAGE7//GAGE6//GAGE4//GAGE5//GAGE12J//GAGE2D//GAGE13//GAGE2E//GAGE8//GAGE2A//GAGE2C//GAGE2B//GAGE1
		GAGE2A*1	GAGE2A//GAGE2C//GAGE12G//GAGE12F//GAGE12I//GAGE7//GAGE5//GAGE2B//GAGE2D//GAGE12C//GAGE12D//GAGE12E//GAGE12H//GAGE2E//GAGE8//GAGE12J//GAGE6//GAGE4//GAGE12B//GAGE13//GAGE1
		GAGE12G*	GAGE12G//GAGE12F//GAGE12I//GAGE7//GAGE6//GAGE4//GAGE5//GAGE12C//GAGE12D//GAGE12E//GAGE12H//GAGE12J//GAGE2E//GAGE8//GAGE12B//GAGE2D//GAGE2B//GAGE2C//GAGE13//GAGE2A//GAGE1
		GAGE12J*	GAGE12J//GAGE2D//GAGE2E//GAGE8//GAGE2A//GAGE2C//GAGE6//GAGE2B//GAGE1//GAGE13//GAGE12G//GAGE4//GAGE5//GAGE12F//GAGE12I//GAGE7//GAGE12C//GAGE12D//GAGE12E//GAGE12H//GAGE12B
		GAGE12C*1	GAGE12C//GAGE12D//GAGE12E//GAGE12G//GAGE12H//GAGE12J//GAGE2A//GAGE2E//GAGE8//GAGE10//GAGE12B//GAGE2C//GAGE13//GAGE6//GAGE12F//GAGE12I//GAGE7//GAGE4//GAGE2D//GAGE5//GAGE2B

## Sheet: Mus musculus heat map
Heatmap	Affymetrix	SymbolsA	EntrezsA	logFC	AveExpr	P.Value	adj.P.Val	Gene Name
1	17483098	Gdpd3	68616	1.30939	3.82266	0.000727822	0.806781	glycerophosphodiester phosphodiesterase domain containing 3
2	17293495	Zfp935	71508	0.903693	1.56956	0.000865381	0.806781	zinc finger protein 935
3	17346936	Tgif1	21815	0.536673	2.55895	0.00970367	0.806781	Homeobox protein TGIF1
4	17477151	Zfp719	210105	0.752984	1.49062	0.00324527	0.806781	zinc finger protein 719
5	17380529	Gm14419//Gm14391//Gm6710	627901	1.03251	2.03525	0.0007944	0.806781	predicted gene 14419
6	17302054	Snora31	100303751	1.10493	2.88669	0.0013915	0.806781	small nucleolar RNA, H/ACA box 31
7	17231366	Plekhg1	213783	0.581402	3.14432	0.00974822	0.806781	Protein Plekhg1
8	17392151	Jag1	16449	0.938939	4.17832	0.00381547	0.806781	Jagged 1
9	17220489	Rab3gap2	98732	0.593519	3.14348	0.00621848	0.806781	RAB3 GTPase activating protein subunit 2 (non-catalytic)
10	17287707	Tmed9	67511	0.628157	3.69761	0.00879146	0.806781	transmembrane emp24 protein transport domain containing 9
11	17509379	Spcs3	76687	0.64178	5.46706	0.00888106	0.806781	signal peptidase complex subunit 3 homolog
12	17395345	LOC101055762//Gm4724	101055762	0.911619	6.45848	0.0085386	0.806781	predicted gene 4724
13	17380491	Gm8898//Gm14327//Gm14431//Gm16363	667962	0.875625	5.67955	0.00900967	0.806781	predicted gene 8898
14	17380418	Gm14306//Gm14436//Gm16363	100503949	0.943665	3.57541	0.00637432	0.806781	predicted gene 8923
15	17395290	Gm8898//Gm14327//Gm14440//Gm14431//Gm14288//Etohi1//Gm16363	667962	0.99592	5.24561	0.00539406	0.806781	predicted gene 8898
16	17380410	Gm14327//Gm14431//Gm8898//Etohi1//Gm14306//Gm14436//Gm16363	665205	0.921389	4.99216	0.0092829	0.806781	predicted gene 14327
17	17395277	Gm14327//Gm14391//Gm14440//Gm6710//Gm14288//Gm14431//Gm8898//Etohi1//Gm14420	665205	0.787091	5.16466	0.0073725	0.806781	predicted gene 14328
18	17380399	2210418O10Rik//Gm14327//Gm14391//Gm14440//Gm14325//Gm6710//Gm14288//Gm14296//Gm1980//Gm14416	100380879	0.928249	5.27749	0.00583331	0.806781	predicted gene 14327
19	17310201	Lmbrd2	320506	0.772388	3.96818	0.00840828	0.806781	LMBR1 domain containing 2
20	17479006	Chsy1	269941	0.546985	5.04903	0.00967784	0.806781	Chondroitin sulfate synthase 1
21	17213548	Nrp2	18187	0.811347	5.74495	0.00811936	0.806781	Neuropilin 2
22	17474205	Dact3	629378	0.772402	2.15969	0.00201899	0.806781	dapper homolog 3, antagonist of beta-catenin (xenopus)
23	17484925	Efcab4a	213573	-0.565846	2.05589	0.00518746	0.806781	calcium release activated channel regulator 2B
24	17325234	Sema5b	20357	-0.540846	3.46444	0.00661068	0.806781	sema domain, seven thrombospondin repeats (type 1 and type 1-like), transmembrane domain (TM) and short cytoplasmic domain, (semaphorin) 5B
25	17343160	Gm10503	100038436	-0.591246	1.91078	0.00767854	0.806781	predicted gene 10503
26	17283767	Mir3069//Scarna13	100526471	-0.755101	3.25928	0.00208192	0.806781	microRNA 3069
27	17478511	Siglech	233274	-0.685319	1.649	0.00622392	0.806781	sialic acid binding Ig-like lectin H
28	17464476	Rps4y2	66184	-0.60685	3.42164	0.00508731	0.806781	ribosomal protein S4-like
29	17344508	Gm9840	100043674	-0.689625	1.61584	0.00704223	0.806781	predicted gene 9840
30	17457706	Tcrb-J	21580	-0.768296	1.65813	0.00837041	0.806781	T cell receptor beta, joining region
31	17316153	Acot10	64833	-0.599587	2.48764	0.00940667	0.806781	acyl-CoA thioesterase 10
32	17529014	Gm8074	---	-0.64419	2.19913	0.00968465	0.806781	predicted gene 8074
33	17313427	LOC101056544//Gm5805	101056544	-0.908899	2.71391	0.000626982	0.806781	predicted gene 5805
34	17533961	Gm2927	---	-0.735555	1.46199	0.0058667	0.806781	predicted gene 2927
35	17357883	Gm5244	383436	-0.837974	2.3039	0.00187957	0.806781	predicted pseudogene 5244
36	17255819	Gm11612	---	-0.641483	3.43455	0.00994944	0.806781	predicted gene 11612
Up-regulated
Down-regulated
