# Supplementary material for: Cinacalcet inhibits neuroblastoma tumor growth and upregulates cancer-testis antigens
Source: Oncotarget. 2016 Feb 17;7(13):16112–29. doi: 10.18632/oncotarget.7448 (PMC4941301; doi:10.18632/oncotarget.7448)
Supplement: Supplementary file 4 [file oncotarget-07-16112-s004.xlsx]

## Sheet: Homo sapiens_GO 
Supplementary Table S3: First sheet: Gene Ontology (GO) analysis to identify biological processes in modulated genes upon prolonged exposure to cinacalcet in LA-N-1 xenografts. Second sheet: Ingenuity Pathways Analysis to identify molecular pathways promoted in LA-N-1 xenografts upon prolonged exposure to cinacalcet. Third sheet: GO analysis to identify biological processes in murine genes modula…
UPREGULATED
GO ID	Term	Count	%	PValue	Gene Names
GO:0019226	transmission of nerve impulse	12	8.10811	6.49498e-05	PCDHB9, KCND2, HTR1E, PCDHB2, CACNG4, PCDHB14, PRKCA, GABRA3, CNTNAP2, SHC3, NPTX2, DTNA
GO:0016339	calcium-dependent cell-cell adhesion	4	2.7027	0.000829826	PCDHB9, PCDHB2, PCDHB14, CDH17
GO:0050877	neurological system process	15	10.1351	0.00274042	ADCY8, CACNG4, PRKCA, OR2B6, SHC3, NPTX2, BEST1, PCDHB9, KCND2, HTR1E, PCDHB2, PCDHB14, CNTNAP2, GABRA3, DTNA
GO:0006811	ion transport	13	8.78378	0.0038251	BEST1, KCND2, JPH3, CACNG4, SLC5A12, SLC10A4, KCNH1, SLC13A3, ATP10D, GABRA3, CACNA2D2, RYR2, SCN9A
GO:0007155	cell adhesion	11	7.43243	0.00899407	PCDHB9, PTPRK, PCDHB2, PCDHB14, PCDHB12, TNC, PARVA, CNTNAP2, SPON1, CDH17, LGALS3BP
GO:0006968	cellular defense response	3	2.02703	0.00970042	GAGE12C, PAGE1, GAGE2A, LGALS3BP, GAGE12G
GO:0030182	neuron differentiation	8	5.40541	0.0641454	NEUROD4, SLITRK1, NTNG1, PRKCA, DYNLL2, CNTNAP2, DCC, NTRK3
DOWNREGULATED
GO ID	Term	Count	%	PValue	Gene Names
GO:0007422	peripheral nervous system development	3	5.88235	0.00317687	HOXD10, POU4F1, POU3F2
GO:0042060	wound healing	4	7.84314	0.00886846	HMOX1, PDGFRA, FN1, MST1
GO:0006355	regulation of transcription, DNA-dependent	10	19.6078	0.020287	ZNF92, MYB, HMOX1, CARF, ID2, LIN28B, ZNF671, HOXD10, POU4F1, POU3F2

## Sheet: Homo sapiens_IPA 
ID	Molecules in Network	Score	Focus Molecules	Top Diseases and Functions
1	BCL3,BMP7,C9orf3,CBFA2T3,CD9,CDH17,CDX2,CNTNAP2,E2F6,FLI1,FN1,GDF2,HAMP,HNRNPA2B1,HOXD10,ID2,ILK,ITGA3,KDR,MAX,MYB,MYC,NEUROD4,NTRK3,POU2F3,PRDM5,PTPRK,RHOB,RYR2,SCN9A,TCF4,TEX14,TGFB1,TGFB2,WNT5A	21	13	Gene Expression, Cellular Development, Cardiovascular System Development and Function
2	BCL6B,CCL20,CD63,CD82,CNN2,CTNNB1,DCC,DTNA,E2F1,FActin,GAST,GPM6A,HIST1H2BD,HSPA1A/HSPA1B,LTBR,mir29,MMP7,MST1,MST1R,NID1,NQO1,NR0B2,NTNG1,PLS3,POU3F2,PPAP2B,S100A4,SELP,SMARCA4,SYTL4,TCF7L2,TNF,TNFSF14,TP53,TRAF1	21	13	Cellular Movement, Cardiovascular System Development and Function, Organismal Development
3	Akt,ERAP1,ERK1/2,estrogen receptor,FN1,Focal adhesion kinase,GAST,GPIIB-IIIA,Hla-abc,HMMR,ITCH,JPH3,LIMS1,LITAF,LOXL2,NFkB (complex),PARVA,PDGFC,PDGFRA,PPAP2B,PRKCA,PTP4A3,RFTN1,SDCBP,SELL,SHC3,SNX18,STAM,STX4,TAC1,Talin,THPO,TNC,TNFRSF11A,TRPC1	18	12	Cellular Movement, Cardiovascular System Development and Function, Organismal Development
4	CCL5,CCND1,CDK4,COL18A1,CSF1,EIF2AK2,Eotaxin,EPO,F2,FN1,GEM,HSP90AA1,IGF1,KDM5B,LGALS3,LGALS3BP,Lh,MAP2K1,MAPK1,MAPK9,MYOC,NR3C1,NRG1,PDGF BB,PDLIM2,PDLIM3,PPARG,PPP2CA,PXN,RBMS3,SCG5,TGFBR2,TREM1,TRPC1,VCAM1	7	6	DNA Replication, Recombination, and Repair, Cellular Movement, Cell Death and Survival

## Sheet: Mus musculus_GO
GO ID	Term	Percent of gene hit against total genes	Percent of gene hit against total process hits	Gene ID	Gene Name
GO:0022610	biological adhesion	10	4.7	Nrp2	Neuropilin-2
				Jag1	Protein jagged-1
GO:0002376	immune system process	25	11.6	Sema5b	Semaphorin-5B
				Siglech	Protein Siglech
				Nrp2	Neuropilin-2
				Plekhg1	Protein Plekhg1 (Fragment)
				Jag1	Protein jagged-1
GO:0008152	metabolic process	60	27.9	Gdpd3	Glycerophosphodiester phosphodiesterase domain-containing protein 3
				Rab3gap2	Rab3 GTPase-activating protein non-catalytic subunit
				Acot10	Acyl-coenzyme A thioesterase 10, mitochondrial
				Zfp719	Protein Zfp719
				Chsy1	Chondroitin sulfate synthase 1
				Tgif1	Homeobox protein TGIF1
				Zfp935	Protein Zfp935
				Nrp2	Neuropilin-2
				Plekhg1	Protein Plekhg1 (Fragment)
				Gm5244	MCG50410
				Spcs3	Signal peptidase complex subunit 3
				Gm8074	Protein Gm8074

## Sheet: Mus musculus_IPA
ID	Molecules in Network	Score	Focus Molecules	Top Diseases and Functions
1	Akt,Alp,Ap1,ATE1,AXIN1,BMPR2,CBL,CD3,Cd24a,CDK6,DAPK1,DGKD,DPYSL2,ERK,ERK1/2,GNAQ,IFNA4,IFNGR1,IgG2a,JAG1,JAG2,Jnk,JUN,MMP2,NFkB (complex),P38MAPK,PDIA3,PDIA4,Pkc(s),PTGS2,SOD2,TCR,Tgf beta,TIMP3,XDH	32	22	Inflammatory Response
2	ADAM8,acatenin,AMFR,ARNTL,BRD1,BTG2,CA3,CLPS,CTNNA1,CTNNB1,DACT3,FASN,FGF1,Histoneh3,HMGCS1,IgG1,INSIG1,MTORC1,Ncor,Nr1h,NRP2,PNLIPRP2,Proinsulin,RAB12,RAB27A,RICTOR,RNApolymeraseII,RPL26,RPS21,SDHC,SLC20A1,Sprr2a1/Sprr2a2,STEAP2,TNNT1,VEZT	30	21	Cell-To-Cell Signaling and Interaction, Cellular Assembly and Organization
4	ATF3,AXIN2,BAX,BBC3,CAPNS1,CKB,ESRRB,ETS2,GAS1,H2M10.1,IFNA4,Ifna4,IFNL3,IFNLR1,IL5RA,IRF7,ISG20,Mx1/Mx2,NACC1,NUP155,PARK2,PARK7,PARP1,PIGF,PIN1,PMM1,SEC61A1,SOX2,TAP1,TCOF1,TIMP3,TP53,TULP4,UBE2L6,WSB2	18	15	Cell Death and Survival, Cell Morphology
